# Supplementary material for: Asymmetric Cancer Hallmarks in Breast Tumors on Different Sides of the Body
Source: PLoS One. 2016 Jul 6;11(7):e0157416. doi: 10.1371/journal.pone.0157416 (PMC4934783; doi:10.1371/journal.pone.0157416)
Supplement: S1 File — The file contains the tumor methylation profiles, the CH-methylation profiles and the clinical-pathological features of the cohort of 51 tumors and the tumor expression profiles, the CH-expression profiles and the clinical-pathological features of the different cohort of 25 tumors. (XLSX) [file pone.0157416.s002.xlsx]

## Sheet: Methylation Profile (51 tumors)
	TIMP3_172	APC71	CDKN2A_866	ATM_300	RARB_253	CDKN2B	HIC1	BRCA1_177	CASP8	CDKN1B	PTEN_805	BRCA2_852	CD44_17	RASSF1P	DAPK1	VHL_80	ESR1	RASSF1E	TP73_11	FHIT	IGSF4_305	CDH13	GSTP1_152	MLH1_183	BRCA1_1320	BRCA2_770	ATM_e23	TP53	PTEN_66	PAX5	TP73_174	WT1	VHL_34	GSTP1_243	CHFR_407	RB_520	THBS1	IGSF4_72	STK11	PYCARD	PAX6	CDKN2A_152	GATA5	RARB_823	CD44_411	RB1_323	PMS2_62	PMS2_40	MSH6_32
CMT2	0	1	0	0	1	0	0	0	0	0	0	0	0	1	0	0	0	1	0	0	0	0	1	0	0	0	0	0	0	1	1	1	0	1	0	0	0	0	0	0	1	0	0	1	0	0	0	0	0
CMT4	1	1	0	0	1	1	0	0	0	0	1	0	0	0	1	0	0	0	0	0	0	0	0	0	0	0	0	0	0	1	1	1	0	0	0	0	0	1	0	1	0	0	1	0	0	0	0	0	0
CMT5	0	1	0	0	1	1	0	1	1	0	0	0	0	1	1	0	0	1	0	0	0	1	1	0	0	0	0	0	0	1	0	1	0	1	0	0	0	0	0	0	1	0	1	1	0	0	0	0	0
CMT6	1	0	0	0	1	1	0	0	0	0	0	0	0	0	1	0	1	0	0	0	1	0	0	0	0	0	0	0	0	0	0	0	0	0	0	0	0	0	1	0	0	0	0	1	0	0	0	0	0
CMT8	0	1	0	0	0	1	0	0	0	0	0	0	0	1	0	0	0	1	0	0	0	1	0	0	0	0	0	0	0	1	0	1	0	0	0	0	0	0	0	0	1	0	0	1	1	0	0	0	0
CMT11	0	0	0	0	1	1	0	0	0	0	0	0	0	0	0	0	1	0	1	0	0	0	0	0	0	0	0	0	0	0	1	1	0	0	0	0	0	0	0	0	0	0	0	1	0	0	0	0	0
CMT15	0	1	0	0	0	0	0	0	0	0	1	0	0	1	0	0	0	1	0	0	0	0	1	0	0	0	0	0	0	1	0	1	0	1	0	0	0	0	0	0	1	0	0	0	0	0	0	1	1
CMT17	0	1	0	0	0	0	0	0	0	0	0	1	1	1	0	0	1	1	0	0	0	0	1	0	0	0	0	0	0	1	0	1	0	0	0	0	0	0	0	0	1	0	0	0	0	0	1	0	0
CMT18	1	0	0	0	0	0	0	0	1	0	0	0	0	1	0	0	0	1	0	0	0	1	1	0	0	0	0	0	0	1	1	1	0	1	0	0	0	0	0	0	1	0	0	0	0	0	0	0	0
CMT19	0	0	0	0	0	1	0	0	0	0	0	0	0	0	0	0	1	0	0	0	0	0	0	0	0	0	0	0	0	0	1	1	0	0	0	0	0	1	0	0	0	0	0	0	0	0	0	0	0
CMT20	0	0	0	0	0	1	1	1	0	0	0	0	0	0	1	0	1	0	0	1	1	1	0	0	0	0	0	0	0	0	1	1	0	0	0	0	0	1	0	0	0	0	0	0	0	0	0	0	0
CMT22	1	0	0	1	1	0	0	0	0	0	0	0	0	0	0	0	0	0	0	0	0	0	0	0	0	0	0	0	0	0	1	1	0	0	0	0	0	0	0	0	1	0	0	0	0	0	0	0	0
CMT25	0	1	0	1	1	1	1	1	1	0	1	1	1	1	1	0	1	1	1	0	1	0	1	0	0	0	0	0	0	0	0	1	0	0	1	0	0	0	0	0	1	0	0	0	0	0	1	0	0
CMT26	0	1	0	0	0	0	0	0	0	0	0	0	1	1	1	0	0	1	1	0	0	1	1	0	1	0	0	0	0	1	1	1	0	1	1	0	0	0	0	0	1	0	1	1	0	0	0	0	0
CMT27	0	0	0	0	0	0	0	0	0	0	0	1	1	0	0	0	1	0	0	0	0	0	0	0	0	0	0	0	0	0	0	1	0	0	1	0	0	0	0	0	0	0	0	0	1	0	0	0	0
CMT29	0	0	0	0	0	0	0	0	0	0	0	1	1	1	0	0	1	0	0	0	0	0	1	0	0	0	0	0	0	0	0	1	0	0	0	0	0	0	0	0	0	0	0	0	0	0	0	0	0
CMT31	0	1	0	0	0	0	0	0	0	0	0	0	1	1	0	0	0	0	0	0	0	0	0	0	0	0	0	0	0	1	0	1	0	0	0	0	0	0	0	0	0	0	0	0	0	0	0	0	0
CMT38	0	0	0	0	0	0	0	0	0	0	0	0	0	0	0	0	1	0	0	0	0	0	0	1	0	0	0	0	0	0	1	1	0	0	0	0	0	1	0	0	0	0	0	1	0	1	0	0	0
CMT39	0	0	0	0	0	1	0	1	0	0	0	0	0	0	0	0	1	0	0	0	0	0	0	0	0	0	0	0	0	0	1	1	0	0	0	0	0	1	0	0	0	0	0	0	0	0	0	0	0
CMT41	0	1	0	0	0	0	0	0	0	0	0	0	0	1	0	0	1	1	0	1	0	1	1	0	0	0	0	0	0	1	1	1	0	0	0	0	0	0	0	0	1	0	0	1	0	0	0	0	0
CMT43	0	0	0	0	0	0	0	0	0	0	0	0	1	1	0	0	0	1	0	0	0	0	0	0	0	0	0	0	0	1	0	1	0	0	0	0	0	0	0	0	0	0	1	0	0	0	0	0	0
CMT45	0	0	0	0	0	0	0	0	0	0	0	0	0	1	0	0	0	1	0	0	0	0	0	0	0	0	0	0	0	1	0	1	0	0	0	0	0	1	0	0	0	0	0	0	0	0	0	0	0
CMT46	0	0	0	0	0	0	0	0	0	0	0	0	0	1	1	0	0	1	0	0	0	0	1	0	0	0	0	0	0	1	0	1	0	0	0	0	0	0	0	0	0	0	0	0	0	0	0	1	1
CMT47	0	0	0	0	0	0	0	0	0	0	0	0	0	1	1	0	0	1	0	0	0	0	0	0	0	0	0	0	0	0	0	1	0	0	0	0	0	0	0	0	0	0	0	0	0	0	0	1	0
CMT49	0	0	0	0	0	0	0	0	0	0	0	0	0	1	0	0	0	1	0	0	0	0	0	0	0	0	0	0	0	1	1	1	0	0	0	0	0	0	0	0	1	0	0	0	0	0	0	0	0
CMT50	0	0	0	0	0	0	0	0	0	0	0	0	0	1	0	0	0	1	0	0	0	0	1	0	0	0	0	0	0	1	1	1	0	0	0	0	0	1	0	0	1	0	0	0	0	0	0	0	0
CMT51	0	0	0	0	0	0	0	0	0	0	0	0	0	1	0	0	0	1	0	0	0	0	1	0	0	0	0	0	0	1	0	0	0	1	0	0	0	1	0	1	0	0	0	0	0	0	0	1	0
CMT52	0	1	0	0	0	0	0	0	0	0	0	1	1	1	0	0	1	0	0	0	1	0	0	0	0	0	0	0	0	1	0	1	0	0	0	0	0	1	0	0	0	0	0	0	0	0	0	1	1
CMT53	0	1	0	0	0	0	0	0	0	0	0	0	0	1	0	0	1	1	0	0	1	1	1	0	0	0	0	0	0	1	1	1	0	1	0	0	1	1	0	0	1	0	1	1	0	0	0	1	0
CMT55	0	0	0	0	1	0	0	0	0	0	0	1	1	1	0	0	1	1	0	0	1	0	1	0	0	0	0	0	0	0	1	1	0	0	0	0	1	1	0	0	0	0	0	1	1	1	0	0	0
CMT57	0	0	0	0	0	0	0	1	0	0	0	0	0	1	0	0	0	1	0	0	0	0	1	0	0	0	0	0	0	1	0	1	0	0	0	0	0	1	0	0	0	0	0	0	0	1	0	0	0
CMT58	0	1	0	0	0	0	0	0	0	0	0	0	1	1	0	0	1	1	0	0	0	1	0	0	0	0	0	0	1	1	0	1	0	0	0	0	0	0	0	0	1	0	0	0	0	0	0	1	1
CMT59	0	1	0	0	0	0	0	0	0	0	0	0	1	1	0	0	1	1	0	0	0	0	0	0	0	0	0	0	0	1	0	1	0	0	0	0	0	0	0	0	1	0	0	0	0	0	0	0	0
CMT61	0	1	0	0	0	0	0	0	0	0	1	0	1	0	0	0	0	0	0	0	0	1	0	0	0	0	0	0	0	1	1	1	1	0	0	0	0	0	1	0	1	0	1	0	0	0	0	0	0
CMT62	0	0	0	0	0	0	0	0	0	0	0	0	0	1	0	0	0	1	0	0	1	0	0	0	0	0	0	0	0	0	0	1	0	0	0	0	0	1	0	0	1	0	0	0	0	0	0	0	0
CMT63	0	0	0	0	1	1	0	0	0	0	0	0	0	1	1	0	0	1	0	0	1	0	0	0	0	0	0	0	0	0	0	1	0	0	0	0	0	1	0	0	0	0	1	0	0	0	0	0	0
CMT65	0	1	0	0	0	0	0	0	0	0	0	0	0	1	1	0	0	1	0	0	1	0	0	0	0	0	0	0	0	1	0	1	0	0	0	0	0	1	0	0	1	0	1	0	0	0	0	0	0
CMT66	0	0	0	0	0	0	0	0	0	0	0	0	0	1	1	0	0	1	0	0	0	0	0	0	0	0	0	0	0	1	1	1	0	0	1	1	1	1	1	0	1	0	0	1	1	1	0	0	0
CMT67	0	0	0	0	0	0	0	0	0	0	0	0	0	1	0	0	0	1	0	0	0	0	1	0	0	0	0	0	0	1	1	1	0	0	0	1	1	1	1	0	1	0	0	1	1	1	0	0	0
CMT69	0	1	0	0	0	0	0	0	0	0	0	0	0	1	0	0	0	1	0	0	0	1	0	0	0	0	0	0	0	0	0	1	0	0	0	0	0	0	0	0	1	0	0	0	0	0	0	0	0
CMT70	0	1	0	0	0	0	0	0	0	0	0	0	0	1	1	0	0	1	0	0	0	0	0	0	0	0	0	0	0	1	0	1	0	0	0	0	0	1	0	0	1	0	1	0	0	0	0	0	0
CMT71	0	1	0	0	0	0	0	0	0	0	0	0	0	0	0	0	0	0	0	0	0	0	0	0	0	0	0	0	0	1	1	1	0	0	0	0	0	0	0	0	0	0	0	0	0	0	0	0	0
CMT72	0	1	0	0	0	0	0	0	0	0	0	0	0	1	0	0	0	1	0	0	0	0	0	0	1	0	0	1	0	0	0	1	0	0	0	0	0	1	0	0	0	0	0	0	0	0	0	0	0
CMT74	0	0	0	0	0	0	0	0	0	0	0	0	0	1	0	0	0	1	0	0	0	1	1	0	0	0	0	0	0	0	0	1	0	0	0	0	0	0	0	0	0	0	0	0	0	0	0	0	0
CMT75	0	0	0	0	0	0	0	0	0	0	0	0	0	1	1	0	0	1	0	0	0	0	0	0	1	0	0	1	0	1	0	1	0	0	0	0	0	1	0	0	1	0	0	0	0	0	0	0	0
CMT78	0	1	0	0	0	0	0	0	0	0	0	0	1	1	0	0	1	1	0	0	0	0	0	0	0	0	0	0	0	0	0	1	0	0	0	0	0	0	0	0	0	0	1	0	0	0	0	0	0
CMT79	0	0	0	0	1	0	0	0	0	0	1	0	0	1	0	0	0	1	0	0	0	0	0	0	0	0	0	0	0	1	1	1	0	0	0	0	0	1	0	0	0	0	0	1	0	0	0	0	0
CMT85	0	0	0	0	1	0	0	0	0	0	1	1	0	1	0	0	0	1	0	0	0	1	0	0	0	0	0	0	0	1	1	1	0	0	1	0	0	0	0	0	0	0	0	1	0	0	0	0	0
CMT86	0	0	0	0	1	0	0	0	0	0	1	1	0	1	0	0	0	1	0	0	0	1	0	0	0	0	0	0	0	1	1	1	0	0	1	0	0	0	0	0	0	0	0	1	0	0	0	0	0
CMT93	0	1	0	0	0	0	0	0	0	0	0	0	0	1	0	0	0	1	0	0	0	1	0	0	0	0	1	0	0	1	1	1	0	0	0	0	1	0	0	1	0	0	1	1	1	1	0	0	0
CMT103	0	0	0	0	0	1	0	1	0	0	0	0	0	0	0	0	1	0	0	0	0	0	0	0	0	0	0	0	0	1	1	1	0	1	1	1	0	0	0	0	0	0	0	0	0	1	0	0	0
[truncated: 47 more columns]

## Sheet: CH Meth Profile (51 tumors) 
	Sustaining proliferative signaling	Evading growth suppressors	Resisting cell death	Inducing angiogenesis	Genome inestability and mutations	Activating invasion and metastasis
CMT2	21	3	15	3	4	8
CMT4	30	6	21	9	5	15
CMT5	41	6	24	8	6	20
CMT6	13	3	12	9	6	3
CMT8	41	12	27	14	3	26
CMT11	14	0	9	6	11	0
CMT15	39	6	27	12	21	26
CMT17	35	6	24	12	13	18
CMT18	31	6	30	14	3	23
CMT19	16	6	18	9	5	6
CMT20	13	6	18	8	11	5
CMT22	15	0	10	6	3	8
CMT25	47	9	40	12	22	21
CMT26	48	12	36	14	9	29
CMT27	17	3	12	6	9	5
CMT29	15	3	18	9	8	6
CMT31	28	6	21	9	3	17
CMT38	21	3	18	12	14	0
CMT39	21	3	15	9	11	1
CMT41	38	6	24	11	6	17
CMT43	22	3	15	6	6	11
CMT45	15	3	15	6	4	5
CMT46	25	0	18	6	18	6
CMT47	21	0	12	6	15	4
CMT49	23	0	15	6	3	5
CMT50	22	6	21	3	4	9
CMT51	16	3	12	0	9	6
CMT52	22	9	18	6	22	12
CMT53	49	15	33	14	15	26
CMT55	38	12	36	15	8	17
CMT57	28	6	24	9	9	9
CMT58	34	12	24	14	21	24
CMT59	28	6	18	6	6	14
CMT61	28	12	21	11	8	23
CMT62	19	3	12	6	3	7
CMT63	24	3	15	6	3	7
CMT65	28	9	21	6	3	14
CMT66	32	12	30	12	7	17
CMT67	37	9	30	12	12	15
CMT69	19	9	9	5	3	13
CMT70	36	6	24	12	6	20
CMT71	16	3	12	6	5	5
CMT72	16	9	15	6	12	9
CMT74	16	3	9	5	3	7
CMT75	19	9	24	6	9	14
CMT78	23	6	15	9	6	15
CMT79	22	3	18	3	3	8
CMT85	25	3	21	11	5	15
CMT90	38	12	27	14	12	24
CMT93	33	12	22	8	13	26
CMT103	18	0	18	9	17	2

## Sheet: Clinical-Path (51 tumors)
Sample	Tumor Types	Breast Laterality	Axillar Lymph Node Status	Disease Stage	Tumor Grade	Molecular Subtypes
CMT2	2	1	1	1	3	1
CMT4	2	1	1	2	3	4
CMT5	2	2	1	2	2	2
CMT6	2	1	1	4	3	4
CMT8	2	2	1	3	2	4
CMT11	2	2	1	2	3	4
CMT15	2	1	0	1	3	1
CMT17	2	1	1	4	3	2
CMT18	2	2	0	2	3	5
CMT19	2	1	0	1	2	4
CMT20	2	2	0	1	3	3
CMT22	2	1	0	1	2	2
CMT25	3	2	1	6	1	2
CMT26	2	1	0	3	3	2
CMT27	2	1	0	1	2	3
CMT29	2	1	0	1	2	1
CMT31	2	2	1	4	3	4
CMT38	2	2	1	2	3	4
CMT39	2	2	1	4	3	4
CMT41	2	2	0	1	2	4
CMT43	1	1	0	1	1	4
CMT45	2	1	0	2	3	4
CMT46	2	2	1	4	2	2
CMT47	2	1	0	1	2	1
CMT49	2	1	0	1	2	2
CMT50	2	2	1	6	2	2
CMT51	4	1	0	1	1	1
CMT52	3	1	1	2	1	2
CMT53	2	2	1	4	3	3
CMT55	2	1	0	1	3	4
CMT57	2	1	0	1	1	1
CMT58	2	2	1	2	1	1
CMT59	2	1	1	2	2	2
CMT61	2	2	0	1	2	2
CMT62	2	1	0	1	2	2
CMT63	2	1	1	2	2	2
CMT65	2	1	1	4	2	4
CMT66	2	1	0	1	2	5
CMT67	2	2	1	3	3	2
CMT69	2	1	0	1	2	2
CMT70	2	2	0	1	2	2
CMT71	2	1	0	2	2	4
CMT74	3	2	1	4	3	2
CMT75	2	2	0	2	1	1
CMT78	2	1	0	1	1	1
CMT72	2	2	0	1	2	2
CMT79	2	1	1	3	3	4
CMT85	2	1	1	3	3	4
CMT90	2	1	1	2	3	4
CMT93	2	1	1	4	3	2
CMT103	2	2	0	2	3	4

## Sheet: Expression Profile (25 tumors)
	APC	CDKN2A	CDKN2B	CDKN1B	ATM	RARB	BRCA1	BRCA2	CD44	RASSF1	DAPK1	TP73	CDH13	GSTP1	MLH1	WT1	RB1	THBS1	PAX6	PMS2	MSH6	MGMT	MSH2	CCND2	SCGB3A1	DLC1	SFRP4	TWIST	PTEN	TP53	ID4	ESR1
CMT6	97.3906	99.5741	82.9105	99.5831	74.0452	100	100	100	96.8258	100	100	100	100	99.4552	100	100	100	85.145	63.8536	99.2602	100	100	100	88.6758	88.6758	100	99.824	100	100	100	100	100
CMT11	94.2141	93.9509	100	88.6784	67.7025	100	100	83.2237	91.2482	77.3215	76.5749	99.5113	100	93.0258	45.3819	95.6014	72.5894	90.8456	83.3829	91.4945	73.6454	38.8638	97.6713	99.7007	99.7007	100	91.3549	100	100	96.3475	73.5231	100
CMT12	76.7973	97.6975	79.3271	66.5841	68.115	100	100	94.9201	80.8265	68.3374	82.9531	98.8162	100	89.5641	27.6078	100	73.8612	92.5665	62.1522	93.0363	67.7453	25.6938	88.6395	90.9622	90.9622	100	97.364	100	100	94.9182	100	7.20081
CMT16	90.3229	99.5401	96.355	89.4899	48.5163	84.3608	77.8828	64.221	93.8	76.3143	52.7359	97.5721	100	77.9192	18.4848	99.1766	94.9217	90.1148	89.9324	72.0245	61.0737	69.1618	58.4381	90.2716	90.2716	66.9957	79.8238	100	100	91.2966	84.6586	55.6065
CMT17	93.2938	88.8396	79.4393	94.2258	100	100	60.9294	100	89.4206	100	100	99.144	100	72.2266	100	100	57.4742	94.3188	17.9996	97.8535	100	100	91.1351	100	100	100	94.8823	100	100	92.1511	37.0878	69.6592
CMT110	78.2568	79.4321	25.6941	98.679	100	100	100	87.9667	100	0	100	88.5472	100	67.683	100	100	0	59.4062	100	30.2557	100	100	100	100	100	100	86.7852	100	100	73.379	0	100
CMT115	52.2341	99.1974	95.8034	88.552	80.7822	100	92.6363	89.4119	98.146	96.1914	86.0615	99.5076	100	85.7485	73.7849	100	62.9171	89.6353	94.8486	72.057	65.5604	80.8407	61.1318	90.2153	90.2153	76.6895	55.8938	82.0251	82.0251	93.7237	95.4126	92.6354
CMT124	100	89.0827	100	96.1687	100	100	100	16.4146	100	100	100	95.905	100	96.7648	100	0	51.2095	100	100	77.8348	100	100	100	100	100	100	97.7126	100	100	100	100	100
CMT129A	30.0133	99.6884	96.4212	59.5721	49.7997	88.8754	86.0646	73.0983	54.3766	90.0512	29.9044	98.6403	22.2831	68.3683	43.9914	99.6122	74.9292	0	98.5377	56.2967	38.9782	79.9542	65.0851	86.2078	86.2078	12.9868	31.6908	64.539	64.539	71.3561	95.1502	82.2259
CMT129C	82.7163	97.6361	100	71.4492	68.0487	0	0	100	90.8166	17.7068	95.9738	100	100	79.7271	100	98.4347	55.6423	86.666	66.5623	98.0099	100	66.7933	59.6653	54.1465	54.1465	9.40619	45.191	68.9539	68.9539	83.963	88.3188	86.508
CMT135	70.7544	92.3314	86.2685	35.2039	74.0452	100	100	74.5365	100	100	100	0	100	0	100	100	100	100	100	77.5938	100	100	100	100	100	100	73.4149	100	100	100	100	77.8696
CMT137	59.6369	100	100	92.9944	72.6997	86.7134	67.171	79.5951	94.9647	93.4986	91.7324	98.9023	93.9313	67.8995	44.331	99.8763	86.6926	91.9439	94.4154	87.7399	29.6014	77.3498	47.034	72.2001	72.2001	71.1723	19.8636	80.2417	80.2417	73.2516	67.1196	96.1172
CMT145	65.7675	99.5241	97.1613	89.5676	69.8237	86.2019	96.691	71.2529	72.9044	94.3618	69.4738	99.5798	42.6835	32.162	57.0883	99.4532	82.5681	76.9039	98.9532	85.8729	53.4092	83.6531	45.3749	86.2962	86.2962	69.8542	47.3309	85.2884	85.2884	80.6953	95.535	91.5346
CMT148	94.0515	97.8078	0	94.0962	100	100	100	85.0819	100	100	77.2053	98.7142	100	94.2932	100	89.7846	66.5877	94.0072	52.8365	96.4715	100	100	78.591	81.1675	81.1675	100	98.771	100	100	87.4507	100	70.0345
CMT150	50.167	0	52.1532	88.8392	61.0727	100	57.371	100	100	100	69.2584	96.404	100	86.8757	36.6329	85.4657	28.9373	89.446	27.5802	44.9467	100	100	0	100	100	15.9003	57.9501	100	100	89.8159	53.1882	76.3015
CMT151	66.3192	99.4624	94.0162	0	68.6325	100	81.9709	52.2907	82.5224	90.0403	69.6668	99.466	100	95.6835	70.6731	99.2343	79.8946	76.7295	93.2877	87.0377	61.3384	71.5215	48.8257	93.8637	93.8637	67.4466	94.7046	100	100	70.1071	94.4806	12.4259
CMT152	96.1291	97.338	61.7074	92.5781	78.4572	100	100	95.7155	94.7571	100	71.4432	98.9841	100	94.9095	100	93.3755	62.7945	95.7473	7.28463	90.8156	100	100	45.6096	43.1025	43.1025	100	95.8369	100	100	100	100	66.6326
CMT165	99.0914	100	100	90.1446	71.2945	37.1297	100	98.0435	74.7022	83.965	65.9429	99.6731	100	83.0063	35.9464	92.4998	65.4272	91.3213	0	94.2908	100	0	55.6949	60.6194	60.6194	100	93.9715	100	100	86.6498	52.1129	81.4996
CMT167	64.2306	100	100	88.1257	86.619	84.7243	93.0685	93.1214	89.3458	92.6791	78.5375	96.4673	69.9842	70.3329	74.5416	99.6767	98.2341	94.0564	97.0663	82.8259	56.4759	77.7965	53.6897	67.4796	67.4796	69.076	86.0649	28.4613	28.4613	54.5046	15.8189	73.0288
CMT168	80.7574	100	100	87.0906	89.2452	86.0832	90.5602	93.0947	95.6713	96.0205	80.4577	98.916	59.405	78.3488	100	100	96.0796	97.9195	48.0771	98.2374	80.7161	97.859	90.2267	0	0	73.9857	69.0636	71.0351	71.0351	4.11517	70.8382	99.6121
CMT170A	85.193	99.1246	100	86.4772	93.1805	91.2109	61.2608	100	88.4012	91.7776	87.7365	94.8722	100	83.1071	44.569	100	73.773	92.87	95.2721	88.4508	44.8115	89.2201	66.5064	89.2904	89.2904	74.3087	96.2596	69.1284	69.1284	73.2734	90.4336	87.6117
CMT170C	82.4013	99.2277	90.1254	85.7636	0	62.7308	20.6636	0	85.0187	87.5009	64.1106	97.5758	100	74.0523	46.8569	99.7952	85.2037	87.4633	97.4607	66.6664	2.58801	72.6312	7.5883	73.3694	73.3694	76.3725	87.1616	86.1444	86.1444	79.4026	95.6314	92.0548
CMT177	0	99.0762	91.6192	85.5311	66.7051	84.2936	89.921	17.4482	98.8038	96.0765	0	99.403	35.6548	36.1814	64.8566	99.2521	48.424	84.6362	97.1065	71.7089	0	78.2517	12.6719	83.1651	83.1651	66.04	73.8132	78.7297	78.7297	63.5522	96.7385	99.0284
CMT178	7.60858	100	100	90.5784	78.3196	68.2348	82.7995	81.3213	79.257	96.1809	85.5522	96.1709	0	29.8681	61.5136	100	81.7271	83.8602	98.0829	70.7904	25.4596	80.9869	40.1006	55.3842	55.3842	22.1912	48.673	80.2078	80.2078	0	53.4202	89.7713
CMT179	35.0543	99.2949	95.5232	75.4903	59.7024	80.5907	52.0427	6.7764	0	96.0344	42.7481	98.5943	4.12005	91.2073	77.2849	99.4524	50.1012	58.7347	99.2789	70.0876	43.5363	82.5128	9.56742	87.8002	87.8002	58.4677	69.911	89.3619	89.3619	61.862	88.679	0

## Sheet: CH Exp Profile (25 tumors)
	Sustaining proliferative signaling	Evading growth suppressors	Resisting cell death	Inducing angiogenesis	Genome inestability and mutations	Activating invasion and metastasis
CMT6	52	14	44	20	36	31
CMT11	50	14	40	19	29	29
CMT12	45	13	37	16	24	28
CMT16	47	14	37	18	25	27
CMT17	48	14	40	17	32	31
CMT110	43	12	35	16	28	26
CMT115	47	13	38	17	29	26
CMT124	50	15	39	15	34	32
CMT129A	37	5	29	14	25	15
CMT129C	35	13	31	16	26	22
CMT135	46	14	35	18	35	30
CMT137	45	12	36	16	25	24
CMT145	45	10	35	16	28	23
CMT148	47	14	40	18	34	31
CMT150	38	13	32	12	21	26
CMT151	44	12	36	17	25	27
CMT152	45	15	40	17	32	31
CMT165	44	14	38	18	25	29
CMT167	44	11	34	16	25	22
CMT168	43	10	36	17	31	24
CMT170A	48	13	37	18	28	27
CMT170C	44	13	37	18	19	25
CMT177	42	8	33	16	23	22
CMT178	40	5	31	15	23	17
CMT179	41	5	30	12	20	18

## Sheet: Clinical-Path (25 tumors)
Sample	Tumor Types	Breast Laterality	Axillar Lymph Node Status	Disease Stage	Tumor Grade	Molecular Subtypes
CMT6	2	1	1	4	3	4
CMT11	2	2	1	2	3	4
CMT12	2	2	0	1	3	2
CMT16	2	2	1	4	2	2
CMT17	2	1	1	4	3	2
CMT110	2	1	0	1	2	2
CMT115	2	2	1	1	3	2
CMT124	2	2	1	3	3	3
CMT129A	2	1	0	1	3	2
CMT129C	2	1	0	1	3	2
CMT135	2	1	0	1	2	2
CMT137	2	2	1	3	3	1
CMT145	2	2	0	1	3	2
CMT148	3	1	0	5	3	2
CMT150	2	2	0	1	3	2
CMT151	2	1	0	1	2	2
CMT152	2	2	0	2	2	2
CMT165	2	2	0	3	3	2
CMT167	2	1	1	2	2	2
CMT168	2	1	0	1	3	2
CMT170A	2	1	1	2	3	2
CMT170C	2	1	1	2	3	2
CMT177	2	2	1	6	3	3
CMT178	1	2	0	1	0	1
CMT179	4	1	0	3	3	1
